# Supplementary material for: Report of a Novel Molecular Profile in Malignant Insulinoma
Source: J Clin Med. 2023 Feb 6;12(4):1280. doi: 10.3390/jcm12041280 (PMC9962228; doi:10.3390/jcm12041280)
Supplement: Supplementary file 1 [file jcm-12-01280-s001.zip]

Archive with 2 entries (2 files):
- Supplementary file 1_F1CDx_Tech_Specs.pdf
- Supplementary file 2_Insulinoma Clinical Trials 110622.pdf
